# Supplementary material for: Cross-Sectional Association of Dietary Patterns and Supplement Intake with Presence and Gray-Scale Median of Carotid Plaques—A Comparison between Women and Men in the Population-Based Hamburg City Health Study
Source: Nutrients. 2023 Mar 18;15(6):1468. doi: 10.3390/nu15061468 (PMC10054689; doi:10.3390/nu15061468)
Supplement: Supplementary file 1 [file nutrients-15-01468-s001.zip]

Archive with 1 entries (1 files):
- nutrients-2257370-supplementary.pdf
